# Supplementary material for: Stem Cells Associated with Adult Skeletal Muscle Can Form Beating Cardiac Tissue In Vitro in Response to Media Containing Heparin, Dexamethasone, Growth Factors and Hydrogen Peroxide
Source: Int J Mol Sci. 2025 Mar 17;26(6):2683. doi: 10.3390/ijms26062683 (PMC11942180; doi:10.3390/ijms26062683)
Supplement: Supplementary file 1 [file ijms-26-02683-s001.zip]

Archive with 6 entries (6 files):
- Figure S1 - Panoramic view of Day 28 myosphere cultures.tiff
- Supplemental Figure Legends.pdf
- Video S1 - beating culture day 10 with intial media conditions.mp4
- Video S2 - beating culture day 28 with intial media conditions.mp4
- Video S3 - beating culture day 28 with modified media conditions.mp4
- Video S4 - beating culture 4 months with modified media conditions.mp4
